# Supplementary material for: Stress fiber anisotropy contributes to force-mode dependent chromatin stretching and gene upregulation in living cells
Source: Nat Commun. 2020 Sep 29;11:4902. doi: 10.1038/s41467-020-18584-5 (PMC7524734; doi:10.1038/s41467-020-18584-5)
Supplement: Supplementary file 2 — Source Data [file 41467_2020_18584_MOESM2_ESM.xlsx]

## Sheet: Figure 2b
Figure 2b
		0°	90°	in-plane
		152.64	242.56	0.453786
		265.28	338.24	0.244346
		221.76	739.84	0.497419
		251.84	429.44	0.541052
		53.12	264	0.523599
		78.4	103.68	0.280998
		65.6	92.8	0.207694
		56.64	99.52	0.314159
		183.04	191.04	0.374519
		124.8	104.32	0.599957
		283.2	452.8	0.349066
		232.32	178.56	0.254527
		243.6	227.5	0.366519
		703.61	718.52	0.846485
		83.84	126.4	1.22173
		100.48	237.44	1.39626
		174.72	421.76	0.654498
		613.76	792.64	0.095993
		158.4	503.36	0.724312
		542.4	502.4	0.488692
		58.24	555.52	0.829031
		227.84	87.68	0.392699
		62.72	207.36	0.610865
		91.84	270.08	0.261799
		104.64	108.47	0.785398
		101.76	200	0.584685
		69.76	96.32	0.191986
		108.48	161.28	0.759218
		280	332.8	0.445059
		169.92	404.8	1.09083
		643.84	670.08	0.506145
		132.8	310.4	0.349066
		105.6	150.4	0.296706
		72.64	319.68	1.24791
		187.52	101.77	1.01229
		143.84	215.76	0.305433
		298.2	782.6	0.593412
		117.6	539.7	0.312705
		68.87	231.46	0.689405

## Sheet: Figure 2c
Figure 2c
		0°	90°	in-plane
		423.91	98.4585	33.7034
		276.386	173.926	110.184
		190.239	57.0225	100.519
		167.517	98.2384	92.4125
		794.192	159.801	95.493
		538.106	406.901	177.937
		320.301	244.73	159.895
		402.675	208.733	72.5263
		59.9586	58.7144	240.739
		643.102	454.607	159.155
		744.836	423.91	133.505
		230.482	338.041	83.3393
		338.04	148.967	143.239
		148.968	181.589	196.443
		181.592	236.265	136.418
		173.184	111.814	59.0678
		503.191	333.762	98.2213
		419.86	177.677	85.9437
		241.458	100.027	76.3944
		111.915	42.8595	84.2585
		687.361	532.24	520.871
		266.335	83.8118	69.0311
		185.163	75.9424	102.314
		672.632	481.153	60.3113
		1318.36	203.451	127.324
		459.359	156.204	81.8511
		403.168	388.888	190.986
		414.578	210.938	63.662
		604.752	437.993	85.5161
		388.897	261.579	260.435
		150.67	126.765	65.8572
		248.279	104.218	112.345
		317.677	135.913	110.008
		399.503	280.502	141.123
		580.775	131.968	204.628
		293.295	195.53	168.517
		141.474	53.9068	57.2385
		358.737	78.1684	70.5613
		612.567	182.267	233.86

## Sheet: Figure 2e
Figure 2e
	0°
t=0	0	0	0	0	0	0	0	0	0	0	0	0	0	0	0	0	0	0	0	0	0	0	0	0	0	0	0	0	0	0	0	0	0	0	0	0	0	0	0	0	0	0	0	0	0	0	0	0	0
t=0.32	0.115449	0.124954	0.111541	0.155606	0.160842	0.249837	0.235144	0.17996	0.197902	0.110122	0.114808	0.103323	0.119523	0.141516	0.118849	0.238759	0.141365	0.13039	0.125219	0.153104	0.139444	0.146675	0.148982	0.22565	0.266512	0.179479	0.108133	0.325031	0.316217	0.219622	0.095535	0.097094	0.11978	0.122618	0.142964	0.223172	0.167141	0.185256	0.235505	0.292306	0.156323	0.552656	0.190553	0.217475	0.193895	0.221768	0.162251	0.187974	0.115916
t=0.64	0.379961	0.398967	0.340207	0.300902	0.293351	0.441532	0.393348	0.37237	0.419493	0.110122	0.114808	0.103323	0.341003	0.31667	0.355001	0.362753	0.275907	0.280948	0.363004	0.354987	0.342242	0.355835	0.324861	0.405488	0.515861	0.357542	0.322764	0.558406	0.632113	0.547351	0.271944	0.270885	0.273278	0.321126	0.339997	0.362303	0.357208	0.332947	0.449438	0.498146	0.35421	0.821023	0.519834	0.575701	0.519324	0.470836	0.3803	0.326327	0.328108
t=0.96	0.675179	0.697328	0.610808	0.465837	0.453165	0.648586	0.622346	0.641881	0.719865	0.340385	0.342077	0.286973	0.607813	0.51561	0.631776	0.576245	0.436109	0.436933	0.644207	0.56314	0.53085	0.610759	0.494957	0.689661	0.732118	0.499016	0.570143	0.737801	0.83078	0.806072	0.497274	0.46698	0.445919	0.55543	0.555153	0.605177	0.595042	0.578096	0.635677	0.722098	0.570004	1	0.768991	0.807696	0.781807	0.664202	0.641623	0.479687	0.580205
t=1.28	0.885024	0.920294	0.825205	0.610616	0.547986	0.71455	0.723128	0.886323	0.954275	0.613884	0.619947	0.518639	0.834506	0.647987	0.871177	0.774768	0.603134	0.613198	0.879323	0.708675	0.711346	0.839111	0.677511	0.831843	0.872674	0.63983	0.796215	0.836188	0.863656	0.944066	0.719735	0.676553	0.660733	0.754346	0.758664	0.744494	0.83211	0.786228	0.880362	0.837971	0.801018	0.983252	0.935763	0.935633	0.958627	0.827602	0.81512	0.584598	0.804697
t=1.6	0.959333	1	0.901235	0.701153	0.579717	0.894926	0.824614	0.972744	0.994324	0.847165	0.834518	0.741636	0.92535	0.73886	0.959906	0.791922	0.711621	0.71608	1	0.79771	0.830576	0.987445	0.831588	0.954753	0.930638	0.713055	0.899976	0.884036	0.854617	0.96939	0.855119	0.798087	0.764175	0.866874	0.858433	0.890905	0.9885	0.964721	0.98562	0.956014	0.857525	0.899649	1	1	1	0.881558	0.867474	0.623684	0.910083
t=1.92	0.871259	0.892285	0.820697	0.669099	0.549241	0.817117	0.746438	0.897658	0.951237	0.956226	0.92695	0.861339	0.83492	0.704033	0.856692	0.708102	0.717019	0.705134	0.937498	0.795884	0.805329	0.937541	0.768922	1	0.851298	0.706351	0.862242	0.886809	0.88683	0.971384	0.827648	0.775718	0.735428	0.806922	0.78055	0.787661	0.980726	1	1	1	0.81021	0.803164	0.938122	0.970156	0.910059	0.809632	0.839427	0.675404	0.851981
t=2.24	0.644704	0.660358	0.598144	0.58438	0.43459	0.713659	0.600702	0.685873	0.721926	0.884025	0.857551	0.807067	0.627719	0.591591	0.620607	0.673045	0.64487	0.633134	0.705523	0.675708	0.646991	0.739527	0.610262	0.804674	0.749957	0.644455	0.659809	0.809991	0.896091	0.855733	0.636772	0.60577	0.562131	0.634489	0.56738	0.635284	0.796839	0.878044	0.837367	0.931709	0.653632	0.641025	0.780521	0.843248	0.697421	0.670543	0.617555	0.575778	0.650929
t=2.56	0.381168	0.379122	0.336625	0.496725	0.400765	0.589388	0.467539	0.463796	0.442923	0.661371	0.652438	0.623337	0.378465	0.437058	0.354464	0.463396	0.532752	0.524662	0.421395	0.465201	0.393735	0.470196	0.41752	0.546586	0.532534	0.448651	0.39787	0.627152	0.75337	0.610656	0.375664	0.367979	0.353101	0.423866	0.351357	0.502001	0.529734	0.639627	0.556398	0.733549	0.414137	0.399834	0.534355	0.599014	0.402879	0.510239	0.413504	0.465829	0.379485
t=2.88	0.157293	0.151778	0.143615	0.400677	0.354706	0.468724	0.383074	0.278246	0.258877	0.368462	0.376749	0.398743	0.186417	0.337962	0.145662	0.323948	0.522697	0.521094	0.165798	0.32012	0.161106	0.227706	0.212505	0.265789	0.343103	0.267253	0.173826	0.403631	0.462527	0.270718	0.151815	0.168228	0.203889	0.251612	0.189097	0.343287	0.320824	0.44911	0.278735	0.511351	0.200844	0.293583	0.277937	0.320425	0.189977	0.379508	0.26208	0.256267	0.166582
t=3.2	0.064744	0.072107	0.087697	0.397612	0.32797	0.40985	0.316426	0.250821	0.186719	0.136073	0.153516	0.211385	0.113951	0.318802	0.075273	0.3181	0.494006	0.497808	0.055746	0.270845	0.098573	0.132998	0.096997	0.169305	0.244955	0.197209	0.106603	0.230318	0.218027	0.080803	0.054876	0.074256	0.177082	0.213609	0.154911	0.2824	0.240138	0.344577	0.181653	0.411111	0.12138	0.461153	0.180627	0.1953	0.145384	0.289654	0.253924	0.1888	0.117719
t=3.52	0.163095	0.176548	0.202543	0.52516	0.351412	0.510561	0.414795	0.33162	0.299977	0.040835	0.069869	0.146594	0.221478	0.434461	0.173221	0.355276	0.522804	0.535146	0.138787	0.397742	0.176745	0.205173	0.193513	0.265133	0.389272	0.288772	0.208338	0.362537	0.395379	0.277792	0.132145	0.165999	0.289031	0.291432	0.279495	0.349792	0.371484	0.411502	0.245089	0.445432	0.230529	0.612982	0.343712	0.347403	0.306182	0.331388	0.375683	0.27561	0.217098
t=3.84	0.414111	0.403324	0.456072	0.682946	0.432292	0.677993	0.516989	0.563007	0.502391	0.116185	0.189695	0.243327	0.434885	0.613395	0.416504	0.591873	0.662947	0.67919	0.361137	0.614371	0.377457	0.377064	0.33306	0.437853	0.616697	0.492956	0.424093	0.561475	0.68627	0.586158	0.327253	0.371025	0.479655	0.470821	0.515174	0.457702	0.531353	0.523327	0.438791	0.625272	0.36516	0.784904	0.615005	0.642838	0.56394	0.552658	0.563154	0.433061	0.436831
t=4.16	0.705701	0.664263	0.734924	0.806923	0.614623	0.837393	0.741384	0.734901	0.756387	0.339736	0.426665	0.445607	0.694847	0.811792	0.688914	0.766397	0.845489	0.86005	0.601921	0.823379	0.665467	0.615503	0.558095	0.625651	0.789711	0.661318	0.667332	0.80392	0.905925	0.839398	0.578979	0.60902	0.685429	0.705118	0.744509	0.660118	0.747078	0.682079	0.707161	0.762656	0.621102	0.956509	0.810529	0.811589	0.722285	0.775992	0.8123	0.613254	0.726896
t=4.48	0.924908	0.87459	0.945911	0.949193	0.727677	0.888369	0.846688	0.955693	0.942882	0.645973	0.719373	0.698275	0.906482	0.935091	0.908779	0.943455	0.96736	0.972773	0.823195	0.951754	0.882732	0.856564	0.832946	0.812714	0.94365	0.879932	0.89274	0.98422	0.982509	0.974269	0.840789	0.857267	0.876769	0.909328	0.929143	0.842895	0.937929	0.838153	0.882678	0.885963	0.790612	0.863032	0.928668	0.831949	0.784308	0.924757	0.933049	0.769314	0.919151
t=4.8	1	0.93223	1	1	0.838614	1	1	1	1	0.882289	0.930288	0.920193	1	1	1	1	1	1	0.963447	1	1	0.99986	0.993076	0.917444	1	1	1	1	1	1	1	1	1	1	1	0.964681	1	0.884261	0.953743	0.94771	0.915535	0.96274	0.973085	0.913636	0.856255	1	1	0.955884	1
t=5.12	0.926273	0.850499	0.885564	0.978642	0.843884	0.88012	0.989874	0.87887	0.934817	1	1	1	0.907819	0.975512	0.900007	0.929922	0.952729	0.953632	0.936967	0.975071	0.944036	1	1	0.944512	0.871872	0.970401	0.968415	0.991362	0.950399	0.996081	0.971344	0.971073	0.970639	0.968877	0.960819	1	0.887398	0.801939	0.852335	0.930417	1	0.838293	0.911562	0.914094	0.774227	0.900916	0.865234	1	0.932494
t=5.44	0.675533	0.65055	0.649628	0.944761	0.827196	0.753703	0.94803	0.7135	0.780116	0.907169	0.898686	0.898599	0.718743	0.878758	0.681351	0.737601	0.86513	0.851663	0.753493	0.834486	0.727115	0.819746	0.879398	0.774525	0.666008	0.827835	0.773806	0.922273	0.899957	0.892728	0.739965	0.732435	0.722756	0.802949	0.742859	0.880425	0.687874	0.666325	0.62355	0.826008	0.829343	0.742856	0.73615	0.780018	0.594374	0.710456	0.633411	0.781695	0.720733
t=5.76	0.374312	0.387419	0.385336	0.885955	0.753672	0.563444	0.828638	0.525119	0.578431	0.660528	0.660203	0.676772	0.495267	0.763779	0.434863	0.59496	0.703185	0.693602	0.47908	0.621838	0.406836	0.551175	0.661791	0.51043	0.425544	0.606544	0.512268	0.751297	0.745605	0.658655	0.427569	0.444838	0.470649	0.601552	0.539478	0.681296	0.463571	0.47508	0.418429	0.642506	0.578801	0.555527	0.475585	0.576722	0.365538	0.502583	0.415624	0.592118	0.443685
t=6.08	0.156164	0.188686	0.205859	0.794655	0.726389	0.408923	0.714343	0.350633	0.377923	0.381276	0.37228	0.444741	0.321316	0.690312	0.25425	0.409479	0.613714	0.6191	0.221895	0.486241	0.194687	0.3134	0.418651	0.292423	0.238566	0.406309	0.297087	0.532176	0.479037	0.331493	0.168855	0.204837	0.28088	0.439561	0.363988	0.47752	0.268815	0.29591	0.268812	0.538449	0.368101	0.489184	0.257009	0.380984	0.201825	0.579844	0.259747	0.379704	0.211732
t=6.4	0.066724	0.119421	0.154187	0.815881	0.843994	0.32437	0.623716	0.368349	0.349371	0.151411	0.152603	0.248482	0.272358	0.70942	0.198832	0.483102	0.617724	0.634995	0.108072	0.415259	0.119451	0.187225	0.282087	0.192258	0.227457	0.372985	0.248002	0.294121	0.256637	0.136153	0.090095	0.122883	0.259361	0.397309	0.37562	0.355354	0.201625	0.226191	0.24691	0.5182	0.219907	0.587738	0.189063	0.261601	0.199182	0.605816	0.243236	0.41863	0.151918
t=6.72	0.167703	0.204419	0.277658	0.927523	1	0.399582	0.73003	0.51138	0.444442	0.068654	0.084539	0.222181	0.371551	0.82839	0.308815	0.546411	0.702977	0.722624	0.171096	0.510983	0.21577	0.290506	0.371509	0.295546	0.36263	0.464688	0.350033	0.394768	0.354631	0.299465	0.221939	0.274181	0.407579	0.474377	0.479257	0.400254	0.34008	0.332759	0.316622	0.67505	0.276328	0.293471	0.315392	0.332014	0.308652	0.924	0.380599	0.793644	0.261846
	90°
t=0	0	0	0	0	0	0	0	0	0	0	0	0	0	0	0	0	0	0	0	0	0	0	0	0	0	0	0	0	0	0	0	0	0	0	0	0	0	0	0	0	0	0	0	0	0	0	0	0	0
t=0.32	0.241006	1.34287	2.06068	3.19404	4.02756	4.51293	0.676178	0.5888	0.411538	0.678421	0.694141	0.925346	0.187758	0.876135	0.279222	0.538202	0.334051	0.214922	0.562467	1.59293	1.12499	0.184778	0.166212	0.18729	0.299096	0.917484	0.260541	0.577068	0.775635	0.703866	0.43028	0.63385	0.86825	0.328227	0.731361	0.201185	4.11991	3.26854	3.19795	0.167114	0.14576	0.109607	0.19963	0.235048	0.282896	0.351974	0.405733	0.733702	0.148425
t=0.64	0.599377	4.53413	6.88188	11.558	14.7669	15.778	1.90362	1.58925	1.1022	2.34064	2.39349	3.25839	0.506672	2.91787	0.943161	1.0553	0.764215	0.488437	1.69501	3.91672	2.96649	0.526414	0.473519	0.544295	0.915936	1.47321	0.770274	1.7268	2.09321	2.17644	1.21878	1.93067	2.99617	0.929637	1.97728	0.505913	10.5942	8.62734	8.26392	0.374333	0.402306	0.223547	0.527808	0.614073	0.649135	0.928537	1.11309	2.19657	0.428028
t=0.96	1.00753	8.79715	12.7441	22.7479	28.9494	30.5476	3.32942	2.88078	1.97527	4.2948	4.37258	6.01618	0.892422	5.51683	1.78751	1.4141	1.17221	0.812743	2.7911	6.23846	4.84271	0.969297	0.8719	1.00679	1.64063	2.73873	1.3355	2.9767	3.7031	3.87743	2.2516	3.56316	5.7602	1.55645	3.14065	0.822654	18.7132	15.2003	14.0092	0.540901	0.670242	0.362428	0.907384	1.08052	1.08178	1.40963	2.04739	3.98316	0.690237
t=1.28	1.36442	12.2353	17.8458	31.8499	40.4064	42.6827	4.47933	3.88721	2.605	5.9109	6.01275	8.31306	1.22685	7.77613	2.50593	2.10004	1.51023	1.07925	3.60432	8.16292	6.21678	1.29659	1.16631	1.349	2.34679	3.78891	1.90306	3.77809	5.08226	5.24203	3.11183	5.0554	8.22035	2.00548	3.95636	1.05947	26.4212	21.4272	19.3142	0.712571	0.913114	0.523192	1.19708	1.44082	1.44161	1.70708	2.82112	5.51212	0.905371
t=1.6	1.52225	13.7291	20.1608	35.1289	44.6059	47.4049	4.89181	4.23599	2.81566	6.59365	6.68918	9.28232	1.37861	8.74509	2.80341	2.38497	1.81375	1.21175	3.83616	8.52483	6.58513	1.44352	1.29848	1.50292	2.75209	4.36936	2.20454	4.04797	5.84146	5.85032	3.48614	5.84917	9.50743	2.11451	4.16968	1.1676	31.1795	25.0542	22.6041	0.805546	1.06199	0.578941	1.26675	1.5392	1.53825	1.89588	3.34788	6.41294	1.03583
t=1.92	1.41476	12.6176	18.2502	31.1833	39.5126	42.2249	4.45528	3.77681	2.51896	5.84692	5.9326	8.23023	1.2847	8.04569	2.59133	2.30055	1.70517	1.2067	3.67717	8.21672	6.38291	1.37328	1.23529	1.42855	2.5628	4.09443	2.02319	3.94588	5.44383	5.51498	3.28094	5.52864	8.96105	1.96396	4.01628	1.09803	27.7041	22.258	19.9528	0.764633	1.01729	0.63393	1.16876	1.42779	1.50286	2.01677	3.14396	6.05032	0.993641
t=2.24	1.11579	9.15153	12.9384	21.8956	27.7629	30.1009	3.34388	2.77489	1.88828	4.19529	4.25067	5.89141	0.999912	5.95399	1.92425	1.97341	1.35089	0.948555	3.01651	6.54557	5.34062	1.04851	0.943158	1.0887	2.00259	3.2192	1.55132	3.35432	4.24495	4.36873	2.49551	4.19515	6.70508	1.49518	3.3054	0.902989	20.9132	16.7675	15.369	0.648177	0.818917	0.618534	0.916513	1.11765	1.25468	1.93608	2.43424	4.70212	0.773248
t=2.56	0.715281	4.94579	6.97549	11.3406	14.405	15.986	2.009	1.60196	1.13686	2.29144	2.32712	3.22117	0.590559	3.25109	1.04102	1.34023	0.907203	0.650282	1.90394	4.24175	3.43923	0.582073	0.523585	0.604657	1.31198	2.24931	1.03415	2.08279	2.63816	2.61912	1.42619	2.4037	3.64409	0.902346	2.2175	0.596291	12.5867	10.0526	9.70104	0.506981	0.577981	0.552512	0.615559	0.727257	0.938463	1.44215	1.51313	2.86822	0.476933
t=2.88	0.38054	1.49247	2.14777	3.39887	4.33582	5.0548	0.838981	0.689367	0.634039	0.750852	0.775703	1.05558	0.229254	1.04707	0.340739	0.960321	0.505591	0.368394	0.734098	1.83942	1.45231	0.259802	0.233696	0.269124	0.729801	1.23189	0.620562	0.79558	1.0952	0.965085	0.50379	0.883051	1.13143	0.387418	1.07626	0.304763	4.62365	3.7033	3.75873	0.391123	0.380767	0.521979	0.34716	0.382728	0.710818	1.00352	0.69675	1.38061	0.202504
t=3.2	0.26946	0.082652	0.186923	0.335453	0.422174	0.555409	0.347149	0.296758	0.498223	0.074206	0.096464	0.120284	0.072697	0.158828	0.058795	1.04475	0.429108	0.268532	0.084631	0.20015	0.226647	0.146309	0.131607	0.15172	0.513452	0.951037	0.477602	0.107162	0.218565	0.137557	0.097824	0.208252	0.16351	0.157319	0.355341	0.119165	0.25902	0.219677	0.118041	0.326255	0.286049	0.435705	0.221285	0.22222	0.614254	0.995007	0.300199	0.779794	0.068173
t=3.52	0.438367	1.36561	2.2496	3.21124	4.17637	4.5147	0.786533	0.630003	0.815924	0.730363	0.78779	1.04598	0.211594	0.945774	0.320788	1.27691	0.617568	0.319875	0.622173	1.51582	1.10278	0.280608	0.252412	0.290781	0.819617	1.23487	0.756559	0.679226	0.883849	0.766068	0.476592	0.724346	0.940161	0.442112	1.01947	0.265133	4.20763	3.36769	3.17013	0.417573	0.359486	0.448489	0.372905	0.427565	0.734409	1.42393	0.587587	1.40846	0.189267
t=3.84	0.790341	4.66616	7.29239	11.6017	14.9147	15.4822	2.01215	1.62748	1.54567	2.39795	2.5266	3.44553	0.526724	3.06062	1.01356	1.67792	1.05381	0.483807	1.82679	4.01128	2.98593	0.633776	0.570093	0.658171	1.34566	1.98464	1.1853	1.81482	2.13577	2.15962	1.20514	1.92761	3.00884	1.03111	2.19524	0.532768	10.7816	8.48273	8.21658	0.663015	0.632077	0.531043	0.616299	0.763923	1.03346	2.06371	1.40093	2.88655	0.473166
t=4.16	1.20168	9.16091	13.5206	22.6567	28.9919	29.6962	3.37237	2.72599	2.43833	4.38572	4.55718	6.30182	0.967546	5.83747	1.91102	2.32166	1.53888	0.796668	3.05326	6.25692	4.81951	1.07078	0.963186	1.1155	1.95849	2.86231	1.62888	3.01873	3.52502	3.69841	2.18501	3.53211	5.67527	1.62122	3.29667	0.834825	18.7423	14.7949	13.8349	0.919654	0.950976	0.634468	0.928505	1.16881	1.33764	2.53927	2.35978	4.67117	0.775813
t=4.48	1.53661	12.9856	18.8335	31.6952	40.5056	41.6734	4.31212	3.72826	3.06148	6.07664	6.28527	8.75428	1.34126	8.21358	2.66613	2.98649	1.93854	1.0998	3.8146	8.18982	6.11046	1.43622	1.2919	1.49747	2.5275	3.52713	2.03914	3.77418	4.8485	4.96803	3.00454	4.92631	8.07112	2.00818	4.09195	1.07916	26.4759	20.6105	18.6756	1.14778	1.20447	0.775705	1.1337	1.40103	1.50701	2.9816	3.24483	6.44032	1.00814
t=4.8	1.67832	14.764	21.1535	35.0623	44.6878	46.2825	4.59457	4.02092	3.27055	6.79196	6.99633	9.7823	1.51394	9.19632	2.98117	3.55635	2.40739	1.43564	4.11248	8.50536	6.58399	1.60177	1.44082	1.67182	2.83974	4.09529	2.30676	4.05587	5.59796	5.63952	3.39358	5.72245	9.28429	2.07549	4.39142	1.20191	31.0036	24.1839	21.6237	1.25672	1.34655	0.871377	1.1914	1.46666	1.5451	3.29588	3.62772	7.3668	1.11986
t=5.12	1.57607	13.4195	18.7643	31.1443	39.6279	41.4439	4.04348	3.64763	2.91641	6.04204	6.20276	8.71371	1.4169	8.40608	2.7468	3.75686	2.42569	1.6713	4.00123	8.09524	6.39148	1.52207	1.36913	1.58661	2.72799	3.91495	2.24028	3.9027	5.31765	5.40511	3.15959	5.40139	8.75103	1.8975	4.30391	1.18262	27.5378	21.5134	19.0703	1.22144	1.45706	0.935678	1.05126	1.30821	1.37689	3.568	3.51188	7.26072	1.05353
t=5.44	1.26734	9.81553	13.289	21.9382	27.931	29.8444	2.96706	2.73834	2.29394	4.36074	4.45563	6.29361	1.07003	6.12061	1.9934	3.42972	1.81491	1.49435	3.28209	6.66745	5.50611	1.14146	1.02677	1.1905	2.32391	3.44754	1.95436	3.2697	4.26159	4.3832	2.40378	4.14705	6.48501	1.45479	3.70012	1.03994	20.6952	16.2389	14.827	1.07557	1.40368	0.980673	0.802948	0.999351	1.12177	3.32294	2.82784	6.13078	0.806541
t=5.76	0.876883	5.36108	7.30833	11.4167	14.5247	16.0238	1.74621	1.66693	1.54634	2.44549	2.49686	3.57922	0.618348	3.2923	1.06933	3.0287	1.27995	1.17773	2.04502	4.29967	3.55484	0.712267	0.640697	0.741048	1.84217	2.77144	1.64474	2.05774	2.757	2.68048	1.37791	2.40964	3.4966	0.905257	2.71021	0.785598	12.4807	9.71101	9.24569	0.885249	1.17849	0.97879	0.575049	0.690388	0.747975	2.93956	1.85351	4.4365	0.494965
t=6.08	0.549222	1.64919	2.2285	3.24189	4.21877	4.84565	0.760363	0.683357	1.02468	0.852987	0.887564	1.36418	0.263619	1.126	0.391378	2.72267	0.873374	0.886194	0.799668	1.90553	1.56652	0.343434	0.308925	0.355459	1.45689	2.31214	1.42462	0.845386	1.33949	1.10463	0.502616	0.926872	1.05733	0.452894	1.7016	0.54822	4.56813	3.55968	3.53527	0.761778	0.953529	0.943056	0.368155	0.411103	0.491326	2.56482	0.959327	2.89637	0.221666
t=6.4	0.426979	0.158089	0.225021	0.19718	0.322558	0.410729	0.369666	0.301103	0.876234	0.177493	0.207377	0.414654	0.126235	0.445238	0.190905	2.74377	0.566291	0.617284	0.194335	0.3754	0.457921	0.214892	0.193299	0.219963	1.38049	2.07637	1.394	0.263109	0.512852	0.373117	0.152609	0.382522	0.201324	0.316612	1.06238	0.410529	0.496393	0.287906	0.299632	0.75932	0.932015	0.935054	0.31097	0.339487	0.384208	2.54529	0.629189	2.42787	0.113595
t=6.72	0.540808	1.63371	2.49848	3.36815	4.26697	4.50716	0.833069	0.527882	1.16216	0.856982	0.925128	1.36503	0.251859	1.27117	0.447194	2.94428	0.518681	0.503302	0.769146	1.60834	1.23493	0.373667	0.33612	0.386686	1.65036	2.41073	1.62377	0.795957	1.0612	0.888352	0.509271	0.934379	1.05175	0.569407	1.62053	0.521954	4.10296	3.25411	3.20371	0.919099	1.09688	1.06902	0.52955	0.643472	0.507441	2.93288	0.828511	3.14923	0.261157
	in-plane
t=0	0	0	0	0	0	0	0	0	0	0	0	0	0	0	0	0	0	0	0	0	0	0	0	0	0	0	0	0	0	0	0	0	0	0	0	0	0	0	0	0	0	0	0	0	0	0	0	0	0
t=0.32	0.734006	0.509505	0.955696	0.334586	0.492776	0.552547	0.672466	0.416633	0.402876	0.136868	0.255877	0.179327	0.0865	0.398836	0.072398	0.562745	0.188916	0.180922	0.028627	0.052194	0.060856	0.090616	0.089099	0.102375	0.297153	0.354332	0.234819	0.132617	0.114339	0.134943	0.135579	0.17108	0.078447	0.093857	0.191622	0.164247	0.423153	0.271899	0.134943	0.069218	0.130467	0.128662	0.057425	0.048798	0.103816	0.415226	0.06612	0.28927	0.204522
t=0.64	2.50944	1.40277	3.37853	0.849887	1.13391	1.59593	1.10547	0.875947	1.11553	0.383293	0.856343	0.527772	0.198285	0.545584	0.18378	0.934025	0.428146	0.358709	0.041831	0.076267	0.11342	0.246515	0.257517	0.297042	0.735665	1.16524	0.608663	0.335082	0.257282	0.340508	0.227348	0.347932	0.207986	0.196981	0.453111	0.41338	1.34356	0.794639	0.340508	0.162211	0.163714	0.184228	0.164903	0.143828	0.300628	0.776321	0.139339	0.390947	0.566754
t=0.96	4.59565	2.33684	6.52125	1.32647	1.87587	2.7667	1.45546	1.43254	1.94793	0.615057	1.52487	0.901057	0.33495	0.755473	0.295172	1.13452	0.728516	0.56985	0.066574	0.121377	0.149278	0.424746	0.457472	0.528913	1.23646	2.26924	1.08408	0.555538	0.39353	0.566866	0.356148	0.506516	0.367802	0.339527	0.670107	0.606492	2.4954	1.38168	0.566866	0.250502	0.229863	0.275714	0.288503	0.258895	0.529133	1.08716	0.198805	0.470516	0.986085
t=1.28	6.43102	2.93473	9.24601	1.78806	2.51555	3.80547	1.99125	1.91165	2.69993	0.794632	2.09814	1.16831	0.43391	0.966128	0.38336	1.33075	0.939916	0.734835	0.088173	0.160757	0.192943	0.566107	0.61962	0.716188	1.69419	3.28643	1.55453	0.789974	0.544974	0.772245	0.488029	0.638898	0.510744	0.447688	0.798447	0.738835	3.51759	1.857	0.772245	0.324137	0.284521	0.390852	0.407107	0.367836	0.719679	1.55136	0.247071	0.548303	1.29429
t=1.6	7.13933	3.05296	10.4936	1.91358	2.81808	4.17949	1.99843	1.99792	3.06642	0.848956	2.31051	1.27325	0.470859	1.31876	0.426911	1.41369	1.05682	0.748123	0.108118	0.197122	0.240414	0.632039	0.701203	0.810916	1.89009	3.78282	1.78878	0.920101	0.644934	0.90519	0.576708	0.699551	0.588522	0.49049	0.830415	0.79259	4.16298	2.19029	0.90519	0.383541	0.312251	0.478303	0.470919	0.43013	0.787391	1.7827	0.299123	0.575494	1.37618
t=1.92	6.46014	2.77625	9.64359	1.71767	2.53956	3.72366	1.76922	1.97148	2.85141	0.762054	2.02059	1.13379	0.440053	1.23873	0.406504	1.25683	1.04433	0.778002	0.102916	0.187638	0.239841	0.573801	0.649318	0.751493	1.7676	3.60568	1.67034	0.85375	0.583515	0.868446	0.535859	0.698541	0.584115	0.45157	0.819502	0.755235	3.93681	2.06044	0.868446	0.363703	0.323879	0.525383	0.464482	0.425693	0.741508	1.68002	0.273628	0.546139	1.24477
t=2.24	4.69015	2.1978	6.90256	1.40713	2.0525	2.94236	1.50935	1.71352	2.2149	0.601202	1.43023	0.85291	0.352791	1.07537	0.329088	1.12965	0.87067	0.65941	0.094237	0.171813	0.198579	0.445659	0.514854	0.594925	1.36262	2.69803	1.283	0.651967	0.450332	0.669829	0.406851	0.600434	0.494493	0.355197	0.746102	0.652909	3.0133	1.61357	0.669829	0.299409	0.329713	0.486928	0.396648	0.369281	0.596102	1.46714	0.286761	0.483473	0.93587
t=2.56	2.65477	1.27926	3.71265	0.87857	1.27598	1.83174	1.24789	1.21043	1.4136	0.393803	0.78313	0.507088	0.243007	0.827056	0.219911	0.874214	0.621436	0.508158	0.074578	0.135971	0.147842	0.277417	0.343008	0.393314	0.876857	1.50824	0.749984	0.401717	0.296517	0.432009	0.322327	0.483152	0.352742	0.234372	0.530225	0.464512	1.70931	0.995893	0.432009	0.216906	0.213218	0.463402	0.285831	0.266809	0.376531	0.985399	0.236989	0.358056	0.552484
t=2.88	0.876729	0.54924	1.0662	0.44777	0.795402	0.852817	0.974903	0.87044	0.737204	0.176048	0.25373	0.231569	0.127561	0.432604	0.108698	0.834564	0.385847	0.377793	0.057828	0.105433	0.104674	0.163657	0.224823	0.256665	0.370665	0.552302	0.289375	0.1642	0.117242	0.193486	0.163517	0.320007	0.215721	0.128191	0.283035	0.195041	0.606315	0.434902	0.193486	0.15611	0.187161	0.35601	0.191342	0.181083	0.195959	0.691223	0.175855	0.381059	0.24283
t=3.2	0.093737	0.050858	0.080727	0.415736	0.688582	0.721674	0.976239	0.585007	0.436912	0.094574	0.074304	0.115923	0.097826	0.520442	0.066555	0.839612	0.351314	0.33181	0.051133	0.093226	0.09773	0.136854	0.213765	0.244767	0.139418	0.259777	0.131356	0.059241	0.033913	0.087271	0.116915	0.221905	0.15185	0.113452	0.21948	0.120372	0.175705	0.184756	0.087271	0.148681	0.186377	0.318564	0.145342	0.149092	0.121556	0.633301	0.186212	0.489205	0.091595
t=3.52	0.693262	0.511181	1.13033	0.759414	1.233	1.61099	1.0898	0.638809	0.590277	0.205104	0.327948	0.290224	0.145164	0.623091	0.110124	1.04285	0.423989	0.416746	0.054476	0.09932	0.117985	0.21066	0.292373	0.335919	0.451326	0.694463	0.325946	0.19825	0.129136	0.164382	0.205786	0.296858	0.201473	0.162667	0.369209	0.209288	0.571373	0.327476	0.164382	0.167961	0.230572	0.307055	0.176798	0.195869	0.207779	0.511182	0.233403	0.626493	0.216222
t=3.84	2.38674	1.40839	3.65688	1.136	1.92543	2.67051	1.49523	0.961816	1.31806	0.408218	0.875373	0.612165	0.256954	0.775401	0.218252	1.31071	0.653404	0.571638	0.084022	0.153189	0.158812	0.350636	0.453272	0.520744	0.983357	1.59006	0.74218	0.429194	0.278557	0.365403	0.36916	0.454691	0.326217	0.27232	0.614006	0.38777	1.51934	0.748929	0.365403	0.220256	0.285079	0.360121	0.284812	0.305785	0.365934	0.842952	0.323662	0.791286	0.565586
t=4.16	4.46314	2.30555	6.99004	1.64413	2.84399	3.89939	1.9172	1.20097	2.08984	0.64822	1.49007	0.939762	0.395329	1.16575	0.348558	1.79229	0.876072	0.723986	0.097441	0.177655	0.217741	0.516576	0.638818	0.734863	1.5831	2.62603	1.1782	0.659533	0.434169	0.640848	0.454503	0.648462	0.51495	0.381902	0.835461	0.597072	2.67483	1.24465	0.640848	0.297954	0.356487	0.423924	0.422505	0.442444	0.550236	1.15838	0.410418	0.96536	0.982457
t=4.48	6.27346	2.8685	9.69476	2.09588	3.53097	4.89053	2.23647	1.54634	2.81136	0.838784	2.004	1.18146	0.483353	1.51817	0.456461	2.01177	1.04122	0.855818	0.122787	0.223866	0.259811	0.656192	0.795993	0.915765	2.10702	3.5182	1.53272	0.910075	0.622698	0.90724	0.64399	0.797548	0.659519	0.473945	0.942147	0.709252	3.64805	1.65397	0.90724	0.378131	0.404696	0.494171	0.546761	0.564694	0.719108	1.38327	0.498046	1.04869	1.29241
t=4.8	7.09322	3.01175	10.8223	2.18636	3.58005	5.17415	2.38689	1.69742	3.24972	0.920312	2.17265	1.26503	0.535925	1.74259	0.511836	2.09398	1.0933	0.922724	0.130803	0.238481	0.295747	0.700162	0.85632	0.982154	2.32501	3.87271	1.69568	1.02535	0.72632	1.04693	0.724032	0.912136	0.758934	0.506222	1.00414	0.765277	4.11492	1.92363	1.04693	0.440837	0.407438	0.582162	0.613499	0.625452	0.792439	1.73557	0.542154	1.06195	1.42243
t=5.12	6.46723	2.76925	9.75469	2.09662	3.38955	4.88937	2.19878	1.76115	3.22689	0.861923	1.92414	1.15933	0.533756	1.72365	0.487754	1.86767	0.943163	0.91761	0.128876	0.234968	0.277199	0.663976	0.836925	0.957019	2.13874	3.53218	1.55657	0.908169	0.660914	0.991857	0.65854	0.965159	0.779703	0.469277	1.00843	0.759604	3.85608	1.88874	0.991857	0.440309	0.386138	0.567842	0.609204	0.618801	0.757158	1.69254	0.551511	1.00812	1.30836
t=5.44	4.74303	2.19577	6.99762	1.79727	2.86598	4.02055	2.03148	1.61034	2.75066	0.684577	1.41732	0.895943	0.465218	1.53146	0.402906	1.67664	0.677539	0.782222	0.120066	0.218905	0.242738	0.544281	0.700307	0.795029	1.64403	2.62354	1.13737	0.667099	0.48805	0.752688	0.482518	0.860983	0.678643	0.347021	0.865107	0.683011	2.89993	1.5263	0.752688	0.395224	0.354574	0.477975	0.535112	0.548748	0.614593	1.43998	0.512851	0.903643	1.04247
t=5.76	2.68939	1.27528	3.72663	1.20661	2.22263	2.8093	1.68592	1.36104	2.04712	0.463171	0.804279	0.588573	0.355094	1.28551	0.287358	1.67985	0.419873	0.678294	0.094482	0.172259	0.183799	0.401345	0.538709	0.607043	1.02203	1.5344	0.626139	0.413388	0.322871	0.476471	0.393291	0.666117	0.489771	0.229572	0.665986	0.530147	1.64207	0.989081	0.476471	0.289392	0.254759	0.360816	0.410442	0.426567	0.424923	1.26871	0.458649	0.872097	0.657998
t=6.08	0.90707	0.593924	1.11157	0.810602	1.83306	2.05336	1.24245	1.23731	1.35349	0.245609	0.302057	0.331223	0.239525	1.14284	0.174567	1.46375	0.26963	0.596036	0.076189	0.138909	0.12805	0.300013	0.413543	0.461081	0.413204	0.72524	0.239013	0.176872	0.141985	0.213767	0.244238	0.448101	0.294815	0.135213	0.464038	0.324254	0.61025	0.505836	0.213767	0.254806	0.234304	0.270007	0.311783	0.334111	0.259454	0.910019	0.432295	0.881749	0.37142
t=6.4	0.143857	0.109973	0.143782	0.671168	1.97657	1.94402	1.06545	1.06855	1.09556	0.147571	0.114763	0.198626	0.183336	0.987372	0.115532	1.59181	0.263562	0.530595	0.062304	0.113593	0.1317	0.272336	0.379718	0.422214	0.175993	0.460328	0.100642	0.074235	0.062073	0.116957	0.159043	0.302672	0.188822	0.10172	0.39167	0.204452	0.176883	0.259497	0.116957	0.214724	0.240059	0.187757	0.285276	0.316217	0.191703	0.84338	0.429101	0.94155	0.196241
t=6.72	0.797422	0.567457	1.11294	0.944644	2.66601	2.63293	1.10408	1.05786	1.32232	0.278463	0.345831	0.350486	0.204313	1.19361	0.148383	0.437028	0.367739	0.582788	0.063694	0.116127	0.156517	0.337215	0.455646	0.512037	0.528799	0.844468	0.331209	0.226731	0.168175	0.233128	0.250499	0.335842	0.22582	0.162902	0.516609	0.224748	0.598095	0.372636	0.233128	0.238525	0.265116	0.186003	0.349279	0.390288	0.276608	0.925897	0.465804	0.146688	0.282028
[truncated: 8 more columns]

## Sheet: Figure 2f
Figure 2f
		0°	in-plane	90°
		68.3907	48.9599	120.835
		165.915	198.52	450.265
		119.109	46.0188	256.222
		52.1356	257.944	456.185
		140.661	237.396	220.592
		194.031	68.6141	90.2285
		228.791	85.5173	460.818
		105.552	538.753	335.407
		95.8386	36.2951	0.88516
		41.9275	198.005	351.703
		266.545	174.684	238.629
		15.1457	813.618	135.631
		51.9953	117.581	199.086
		94.3498	86.719	208.764
		106.414	122.687	96.9124
		31.0497	24.8786	365.563
		76.2376	68.4555	215.531
		487.616	96.0755	188.619
		35.3096	89.5507	189.394
		57.2984	187.816	132.323
		25.4027	92.4659	276.123
		79.1288	121.168	229.265
		3.22636	77.264	349.85
		170.499	104.379	223.61
		0	102.056	44.6856
		4.94386	85.7476	334.422
		49.6061	392.457	456.412
		0	46.3382	16.7201
		150.597	117.54	92.6855
		72.3876	10.2148	41.9146
		65.4916	0	244.027
		179.391	142.374	555.002
		228.453	313.092	86.2432
		146.272	104.963	16.0263
		89.5495	94.3048	68.6766
		49.1229	454.135	66.1406
		65.0257	121.117	494.791
		118.157	148.861	135.923
		48.7749	48.763	309.366
		57.6747	308.74	67.401
		28.2665	0	336.762
		0	35.5717	328.357
		106.171	194.917	573.298
		18.1055	78.8718	329.172
		121.329	130.854	137.242
		74.4169	62.5879	68.5648
		62.9028	100.823	573.382
		20.9133	68.4878	86.6278
		68.7827	164.377	105.298
		49.7867	54.0697	65.0441
		49.9881	130.498	456.292
		15.0738	62.8419	106.973
		46.7619	36.2954	67.4027
		0	138.952	18.4472
		25.2135	66.8649	391.564
		159.01	26.2963	253.759
		31.0024	165.145	197.306
		0	129.084	86.0544
		97.8902	187.976	139.8
		134.445	149.836	328.238
		96.9117	124.032	33.2898
		48.2217	128.851	20.1049
		106.085	309.714	147.206
		106.961	129.087	147.445
		47.3833	257.032	272.725
		0	130.288	238.816
		3.62576	454.298	234.144
		0.362815	59.5515	66.2782
		65.8485	63.6986	180.507
		29.2232	59.3856	124.017
		114.033	51.0574	474.849
		145.282	147.763	954.354
		44.0482	117.528	91.5806
		102.023	588.384	357.327
		25.7232	19.6837	357.124
		0	79.2125	99.6892
		26.1578	125.988	54.1379
		48.6857	146.621	1010.92
		68.3025	126.458	106.338
		45.1323	142.529	222.259
		41.1674	84.5493	280.428
		172.894	302.405	200.053
		81.7845	64.619	203.844
		68.3247	297.406	229.951
		113.817	198.8	67.9442
		85.256	145.268	139.307
		100.519	60.3388	33.8575
		29.3235	392.219	222.603
		49.0104	129.054	83.7939
		55.3931	93.8699	280.893
		31.8745	46.1069	172.343
		38.5482	124.017	246.086
		0	37.156	65.3837
		17.2422	289.365	127.202
		6.34622	64.3987	365.515
		111.446	0	66.8911
		49.7247	61.7448	57.1623
		100.636	46.0451	338.2
		54.7555	251.249	109.959
		153.373	588.682	137.561
		340.726	253.07	334.594
		10.3742	64.6288	77.3709
		35.1351	184.128	288.833
		1.50327	85.823	279.259
		170.751	243.286	97.4318
		41.4845	55.2437	66.0562
		57.2422	177.754	1202.98
		25.0594	261.591	127.974
		206.661	53.8104	58.75
		316.619	64.6376	229.225
		160.616	56.8996	565.138
		194.485	55.2884	57.2654
		108.775	44.6847	68.1054
		49.8636	48.7596	22.9231
		66.3069	35.9397	77.5245
		58.801	229.342	1095.11
		125.057	8.03447	289.169

## Sheet: Figure 2g
Figure 2g
		0°	in-plane	90°
		10.6105	4.23033	90.011
		10.5	4.18	90.44
		5.45	1.74029	11.22
		3.18	0.30993	2.59
		16.02	4.23008	16.75
		0.93	1.74109	16.06
		2.53	0.3	52.8
		1.12	4.23	1.4
		0.81	1.74	0.22
		3.14	0.46	26.44
		0.47	0.93	8.51
		1.47	12.28	2.72
		0.03	0.2	0.61
		0.01	0.65	1.29
		12.83	50.23	20.69
		0.77	57.54	78.57
		7.46	7.82	33.51
		2.67	6.84	11.95
		4.91	7.07	7.46
		23.37	15.62	152.73
		1.95	1.79	9.72
		1.86	1	5.57
		0.56	11.43	101.85
		2.16	2.4	7.26
		0.85	4.77	1.66
		8.21	7.26	22.13
		7.42	4.56	48.93
		0	12.57	3.05
		6.51	6.54	10.05
		26.33	8.67	44.17
		4.62	84.95	20.52
		7.66	11.9	12.69
		8.81	89.71	93.04
		12.73	45.57	34.23
		2.04	8.32	38.54
		0.261752	2.22344	3.36558
		0.357703	0.49658	0.631167
		0.079804	0.799478	1.46879
		0.07347	0.039891	0.47757
		0.469196	0.162413	1.42323
		0.203915	1.62009	1.44454
		0.113759	0.081655	0.841642
		0.193797	10.8738	1.46535
		0.092193	0.238761	0.081944
		0.148707	0.304916	1.07526
		0.041298	0.131312	0.034634
		0.360916	0.615999	1.07513
		0.195625	0.169193	1.46198
		0.171722	0.100839	8.28097
		0.081043	0.234217	0.285521
		1.29002	2.83602	0.851195
		0.292087	0.335926	0.298228
		0.304287	0.52442	1.36494
		0.774647	0.550302	0.084761
		0.215381	0.655148	2.36776
		0.1398	0.19459	0.306785
		2.47792	0.504057	17.921
		1.29702	3.61364	8.51293
		1.22896	8.27633	10.5194
		0.476837	0.410102	7.95951
		2.5196	1.57527	3.12818
		2.54577	15.6917	18.7934
		3.39787	27.0111	20.0043
		3.39858	27.0015	20.0039
		1.39066	0.627541	13.7893
		1.89598	1.36092	14.0274
		0.390711	0.891801	9.32501
		4.22878	12.9188	5.64755
		1.53655	3.97935	1.36573
		1.26996	0.17082	0.101991
		1.61081	28.3065	32.4968
		0.694088	1.38784	12.7501
		2.47844	0.503213	17.9211
		1.05397	1.14279	1.74614
		7.281	1.68318	10.9557
		1.14942	2.9755	4.77461
		1.81948	2.96444	3.16732
		2.30072	3.96212	8.5567
		2.71604	2.79758	6.18031
		0.507424	2.04198	9.52547
		5.62582	1.27386	31.2959
		8.28825	24.5488	23.0455
		6.86191	10.8324	27.2209
		16.4688	20.9227	105.605
		6.61515	6.38508	10.528
		7.70943	29.4564	13.921
		5.96637	3.55634	7.91401
		5.39375	6.07056	13.2129
		2.49485	4.08884	3.905
		0.581131	1.73963	2.11028
		0.258518	1.20152	1.62806
		0.931076	0.742285	2.19696
		1.41897	3.85621	61.3972
		0.418248	2.87385	2.72554
		0.813538	3.90362	3.27829
		1.58933	39.485	37.588
		13.7788	2.57399	29.456
		7.71321	2.11848	13.9212
		5.96491	3.55477	7.91396
		1.72466	2.03242	2.70574
		5.39428	6.07028	13.213
		2.4953	4.08965	3.90583
		0.930666	0.741319	2.19717
		2.169	1.68104	3.85612
		2.16909	1.68066	138.016
		0.418199	2.87475	2.72866
		0.814088	3.91195	3.27793
		1.35071	3.3186	4.75869
		2.72001	9.0186	4.08377
		0.972545	11.0065	13.6548
		4.86811	3.16225	4.74704
		5.07145	5.989	19.7834
		0.766818	5.9899	22.7489
		2.94889	8.74033	4.23356
		3.30215	6.83986	31.7239
		3.58968	7.11857	39.4627
		2.30703	10.9191	31.4091

## Sheet: Figure 2h
Figure 2h
		0°	in-plane	90°
		10.6011	4.23044	90.0101
		2.52	0.17	3.13
		2.55	3.98101	18.79
		1.39	2.59104	24.08
		2.53	0.302389	52.8
		1.53	3.98053	20.59
		1.52	2.59	19.24
		1.54	3.98	1.37
		1.22	2.59016	0.34
		1.27	0.170165	0.1
		0.03	0.2	0.61
		0.691022	1.39	12.75
		1.06	5.08	2.24
		0.05	0.3	0.87
		0.01	0.97	1.92
		0.69	2.19	1.78
		2.04	3.9	9
		4	10.27	17.92
		6.02	7.09	9.19
		3.26	2.82	24.37
		2.92	2.62	14.58
		2.54	1.35	7.47
		0.45	7.78	25.67
		2.73	3.56	9.31
		0.79	3.99	2.43
		6.65	6.81	96.21
		0	10.01	2.4
		6.32	6.86	10.48
		6.9	17.85	28.65
		9.04	25.09	12.76
		3.04	12.25	57.15
		6.63	4.65	28.74
		8.72387	0.25533	12.0809
		0.216384	17.545	5.20239
		0.871229	1.53298	0.650706
		0.076272	34.0168	1.52899
		0.102555	0.072101	0.421554
		0.636198	1.11185	4.83782
		0.961386	1.7944	3.16822
		0.147095	0.076514	1.06695
		0.237979	11.428	16.9048
		0.571621	0.253665	0.083979
		0.188606	0.736729	1.58628
		0.769804	3.01362	0.049614
		2.53689	3.45262	4.71394
		1.40152	0.43587	2.93606
		0.44739	0.469415	2.01087
		1.40228	0.93701	9.16361
		0.548266	0.244606	1.84515
		0.545348	0.077129	10.0971
		0.095748	0.297779	0.391077
		1.5867	32.0161	0.877103
		2.56655	0.454216	0.720913
		0.46358	0.647208	1.02584
		0.849999	1.53267	0.250688
		0.31911	0.820551	2.46464
		0.22765	2.10102	3.59143
		1.038	2.08797	1.8123
		0	0.571298	2.61564
		0.92901	0.122077	3.86901
		0.928793	0.146504	0.439827
		0.362688	4.7657	0.824397
		0.13775	6.76296	1.86849
		13.1075	1.3267	0.875079
		14.5205	1.39822	10.8451
		0.894815	2.41844	5.70983
		1.0781	25.5496	8.44255
		0.797765	0.388109	4.07807
		0.366474	0.413327	7.0259
		3.17772	1.15624	2.59342
		2.53414	29.9067	52.8036
		0.926548	13.1071	16.0573
		1.52613	1.0382	9.44349
		0.328217	0.744995	12.6158
		1.47749	26.542	29.6228
		1.11787	4.22775	1.39965
		3.14343	0.461916	26.4381
		0.466896	0.927255	8.50626
		1.08537	1.08947	1.67457
		5.71043	1.17834	7.44514
		4.38894	1.44523	7.36186
		1.277	1.9824	2.11499
		0.340793	1.38596	6.42311
		1.03082	0.81957	4.76659
		7.12654	1.3815	26.2274
		5.55091	1.24303	47.8926
		8.24898	1.41299	9.50134
		7.92815	4.07677	7.57603
		12.7307	22.6338	23.2009
		10.7367	6.49481	14.9013
		0.102208	0.102691	0.206668
		0.08383	0.072999	0.210671
		0.542036	0.178141	0.395869
		0.796229	0.38806	4.07786
		1.70413	3.4135	3.09023
		0.581037	1.91718	1.92454
		0.192251	0.910344	1.23172
		1.42055	0.959321	3.77707
		2.53796	6.10689	11.3481
		0.488528	1.40138	0.507777
		0.637636	4.96298	3.50893
		0.543182	2.62398	2.19684
		1.5958	3.55658	6.51796
		3.08242	8.47076	4.85319
		1.55269	22.9892	19.9315
		0.433279	3.75194	3.36879
		0.55505	3.99371	15.1767
		2.63463	4.75047	28.888
		2.26932	10.9043	36.4525
		1.70347	1.71151	3.44446
		1.39716	1.21664	3.51119
		9.03394	2.96902	6.59782
		1.03862	0.312577	0.47592
		0.177585	2.08863	1.81239
		1.2774	1.98329	2.11506
		7.12563	1.38168	26.2306
		2.12811	0.042827	0.290009

## Sheet: Figure 3a
Figure 3a
		no stress	0°	in-plane	90°
		0.97912	1.16008	1.68395	3.41827
		1.08487	2.83377	1.93288	4.74669
		1.70528	1.32111	0.461085	4.10635
		2.00518	1.60411	0.62947	1.65201
		1.87578	0.752225	2.65628	4.20284
		1.1141	1.32168	2.20133	4.44609
		1.46803	1.90713	1.43044	5.10494
		2.25592	1.2689	1.30875	3.27252
		0.829148	2.03562	1.91664	4.09639
		0.85224	1.16728	1.6586	3.33616
		1.12321	1.73623	2.39352	3.5124
		2.49303	1.26598	0.827337	3.89847
		1.50727	2.42883	1.31227	2.43356
		0.986516	1.58062	1.7235	2.27499
		1.28344	3.96991	0.54319	4.424
		1.09559	1.48674	1.10293	3.1149
		0.680333	1.7158	0.857523	3.76475
		0.589726	1.24199	1.31971	3.16788
		0.571263	1.34346	0.80661	1.46793
		1.24988	0.935653	1.85355	2.6348
		0.994163	1.23842	1.57984	2.60512
		1.08497	1.4956	0.994616	2.56789
		0.544347	1.25341	0.991949	4.17039
		0.77089	1.34437	2.36087	2.06615
		0.89772	1.74141	1.17679	3.31106
		1.09232	1.12934	1.75293	2.79011
		1.10369	2.06334	1.29929	2.77305
		1.56341	1.12945	1.326	2.90783
		0.812446	1.30699	1.22554	2.40131
		1.16496	2.31936	1.62454	2.4153
		0.363887	1.07536	5.06041	0.848064
		1.26951	0.793429	3.21421	2.76178
		1.33254	1.22911	1.14766	1.9671
		1.43673	1.38305	1.15007	3.89118
		0.691451	1.87392	1.75162	2.97036
		0.593801	0.832318	1.54329	3.32515
		0.770689	1.2282	3.38748	2.49298
		0.916988	0.882074	2.7645	2.53086
		0.260351	1.3257	1.76626	2.61931
		1.18836	0.754992	2.12134	1.98722
		1.13603	1.04593	2.10147	1.53992
		0.867031	1.41923	1.29738	2.54978
		1.58917	1.37807	2.44091	3.3666
		0.957286	1.78608	2.50234	1.48629
		0.669165	1.58993	1.32107	2.83357
		0.428686	0.970014	0.78065	2.29506
		0.853297	1.36373	0.762639	1.97092
		1.03139	2.34306	2.52724	5.25873
		0.957487	0.932735	7.06273	1.18438
		0.843738	1.64305	2.33506	4.69562
		0.708356	1.57161	1.94174	1.87734
		0.723901	1.49962	3.02621	3.6993
		1.06238	1.71218	2.73009	3.55375
		0.625446	1.49102	2.0161	5.58896
		0.876741	1.0973	1.46667	2.10364
		0.592594	0.604215	2.96392	3.85193
		0.383357	2.19268	2.31247	2.41284
		1.06575	5.06655	1.36122	0.913215
		0.974592	1.23026	3.37223	1.19374
		0.721939	1.04588	1.42481	1.08844
		0.63908	0.698344	1.45273	1.53786
		0.837298	1.19766	2.04477	0.667202
		1.64522	1.07159	0.908939	1.72732
		0.913165	1.41601	1.69708	1.38381
		1.31584	2.32479	0.626754	1.27901
		1.46194	1.0891	1.89505	1.57685
		0.981837	1.21653	1.34603	0.944055
		0.854252	1.74895	2.97987	1.79081
		0.402676	1.9195	0.721134	0.764098
		1.31403	0.754439	1.65402	1.02123
		0.973737	1.02012	1.87166	1.7399
		1.87236	0.551088	0.805	1.81114
		0.717713	1.54233	1.72199	1.80409
		1.12371	0.63757	2.25974	1.02923
		0.466116	1.79081	0.835588	1.68204
		0.368113	0.989887	1.48755	3.37168
		1.0324	1.08784	0.707802	3.94184
		0.47487	2.16134	1.59204	3.10524
		0.310811	0.552246	1.56346	3.18287
		0.459375	1.34477	1.41535	3.34316
		0.483272	0.859133	1.6343	1.74609
		0.63757	1.00297	1.1798	2.47904
		0.728479	0.542033	2.04799	1.93314
		0.635457	1.77687	1.95135	1.8784
		3.63239	1.82693	2.00966	0.004528
		1.51798	2.36212	1.21955
		2.44715	1.04653	0.615635
		0.960305	2.18337	2.16321
		0.82623	2.93072	2.22916
		0.764702	1.18489	3.76163
		0.676862	1.04372	1.83207
		0.737535	1.89339	1.62046
		1.11455	1.10001	2.09292
		0.842732	1.93112	2.18846
		1.0077	2.41666	0.928358
		0.960858	1.10097	4.0411
		0.631986	1.30759	0.608592
		0.511143		2.2192
		1.31544		0.924434
		0.684358		2.08034
		0.421542		1.42184
		0.827538		0.914724
		0.888916		0.928811
		0.887658		1.21311
		0.825828		1.0813
		1.44282		2.00372
		1.72737		1.43608
		1.06782		0.554057
		1.09503		1.05861
		0.886702		1.70056
		0.725913		0.792925
		0.619207		0.902449
		0.802283		1.34401
		0.565125		1.93877
		1.26352		1.49026
				1.07078
				3.62479
				1.79458
				1.36645
				0.886954
				1.36897
				3.25516
				0.96936
				0.749257
				0.921063
				2.12391
				2.06243
				1.56467
				2.36348
				2.1631
				1.93077
				1.96206
				2.35765
				0.7156
				0.852089
				2.82985
				1.34356
				0.895355
				1.07259
				2.19127
				0.559037
				0.797202
				2.65281
				1.43784
				3.38109
				1.73245
				4.31282
				2.36449
				0.71555
				1.4799
				1.9266
				1.30563
				1.82276
				1.08004
				0.633394
				1.54425
				1.38165
				2.29707
				1.80263
				1.0739
				1.15566
				1.69392
				2.41842
				1.61573
				0.792976
				2.8059
				3.18302
				1.12029
				1.06208
				1.94833
				3.11556
				4.43854
				0.650953
				1.51567
				1.73381
				1.49293
				1.98556
				2.17009
				0.742163
				0.525079
				1.62313
				1.43814
				2.83961
				1.56034
				2.69331
				0.846455
				2.90858
				1.63571
				1.30045
				1.68572
				1.82291
				1.984
				1.188
				2.60235
				0.781002
				1.49685
				1.67958
				1.44891
				0.575539
				2.04085
				1.26136
				1.92906
				2.82452
				1.57242
				4.98168
				0.895607
				2.55893
				1.1541
				2.45661
				1.7645
				1.62801
				2.58097
				1.64672
				2.29853
				4.28283
				2.52452
				2.63903
				4.17396
				2.19439
				1.63037
				1.71917
				1.20823
				2.38748
				1.64517
				1.00241
				2.08683
				3.08834
				3.38486
				1.03979
				1.85526
				1.83805
				2.27433
				1.48121
				0.958443
				1.54611
				1.85299
				1.02359
				1.43553
				1.23424
				2.01162
				0.550585
				1.97806
				1.25089
				2.75423
				0.875533
				1.12472
				1.60175
				2.36791
				2.79307
				1.58847
				1.7573
				2.407
				3.5454
				2.58238
				1.73527
				0.85063
				0.596115
				1.13533
				1.80636
				0.87176
				0.86527
				2.41012
				1.59571
				2.49298
				1.80771
				1.07632
				1.94083
				2.81702
				1.74986
				0.919001
				0.801126
				1.11953
				1.25738
				1.90763
				1.21935
				2.02817
				0.755143
				1.31353
				1.6916
				3.5529
				1.45706
				2.46631
				0.872917
				1.38809
				2.5697
				1.952
				1.51874
				1.33969
				0.564068
				2.85687
				1.56558
				1.39543
				1.67656
				1.07365
				4.6193
				3.89802
				2.23675
				1.61518
				1.73814
				0.617145
				1.4802
				1.49323
				1.9195
				1.45474
				1.93641
				1.22589
				1.80701
				1.71067
				1.70131
				1.79287
				1.50078
				1.03205
				2.36665
				1.98666
				1.87189
				2.17241
				1.82407
				2.95039
				1.57991
				1.24933
				0.905971
				0.776625
				1.29008
				1.38331
				1.58001
				1.17125
				0.935301
				1.48181
				1.79866
				2.06882
				1.59461
				1.8141
				0.973888
				3.13
				0.688181
				2.22891
				0.774462
				1.96091
				1.65191
				4.30316
				1.41334
				1.07129
				1.5692
				1.15148

## Sheet: Figure 3b
Figure 3b
	0°				in-plane				90°
	15min	30min	60min		15min	30min	60min		15min	30min	60min
	1.11003	2.36916	3.18709		2.22515	2.66419	2.81136		1.80674	3.55374	4.71012
	1.13116	2.84864	2.85463		1.2244	2.70934	4.54034		2.35644	5.47164	4.85114
	0.998765	2.14353	2.90504		1.63043	2.79965	3.36793		2.00461	3.97681	3.80758
	0.949214	2.28455	2.36816		1.39385	2.84481	2.44039		2.42314	5.02037	6.20495
	0.971114	2.73582	2.17173		1.48222	2.07716	2.3831		2.49603	4.31526	11.1971
	1.24641	2.00251	2.76402		1.29917	1.87396	5.99314		2.01666	3.60451	4.46469
	0.982064	1.88969	2.22947		1.28999	3.65761	2.99054		2.08922	2.69545	6.07576
	1.66428	2.79223	2.73339		1.0064	2.30199	3.57841		2.87839	7.60565	3.57078
	1.36996	1.75586	2.39947		1.47968	4.15432	0.939701		2.5656	4.42974	5.32929
	1.79999	2.44017	2.30789		1.14487	3.45441	6.2451		3.23642	4.20443	3.95613
	1.69182	0.660866	1.21223		1.23833	3.00285	4.75016		2.1839	3.36771	7.88858
	1.50003	0.503364	1.85761		1.80552	2.30294	5.51455		2.56361	2.90283	6.08107
	1.24873	0.909285	1.48156		1.36011	2.43841	4.6995		2.91633	3.87339	5.56797
	1.7928	1.63685	1.3339		1.8147	1.69334	5.20054		4.05445	4.05501	5.683
	1.24829	0.652792	1.34529		1.0805	1.71592	4.42664		3.01853	3.24571	6.62293
	1.43709	2.45112	1.40391		1.16401	2.09974	3.24184		2.85527	4.24292	3.83723
	1.86005	0.95596	2.87286		1.91115	1.96427	5.25706		3.54589	4.39036	5.08784
	1.0794	1.37405	1.44461		3.59876	2.28036	4.22943		1.94046	2.98855	12.7192
	1.1942	2.1683	2.05637		1.12917	3.49157	3.18985		2.44272	5.80201	4.53393
	1.32195	2.71912	1.41398		1.41752	3.49957	4.12734		2.72598	2.52102	5.00057
	1.43079	1.8356	2.4624		1.10063	3.07059	4.44743		2.89631	2.27537	6.8229
		1.14211	1.94908		1.35347	2.25778	1.71206		2.14828	3.8599	3.75914
		2.12727	2.18998		1.11479	2.09522	4.42222		2.7659	2.89255	7.62589
		1.23258	2.5124		1.98293	1.67483	3.26838		4.00922	5.5891	5.45781
		1.45501	2.90726		1.08493	2.07504	2.80528		4.16296	4.74596	4.79894
		1.59625	2.20403		1.04057	2.14321	1.69237		2.31076		6.4214
		1.3913	1.27196		1.1879	4.12933	2.25701				4.17092
		1.48321	1.25271		5.27686	1.74258	4.0101				6.62282
		1.24928	1.98205		5.61874	2.02463	2.76745				9.75858
		1.48653	1.29939		1.59946	3.24759	2.04885				6.85509
		1.3767	2.36949		1.44616	2.41329	5.31015				1.60566
		2.39692	2.54613		5.9896	2.1234	4.34999				1.49461
		1.52259	1.30802		1.78838	3.60396	3.28962
			1.67888		5.68842	3.24383	2.21564
			1.11025		1.62125	1.77212	3.28663
			1.29983		1.7052	3.96862	4.4606
			1.2807		1.92641	1.76769	2.72642
			1.26676		3.20932	2.72255	2.36496
			3.52543			1.94942	1.63231
			2.65331			2.11455	2.33344
			3.56978			2.56239	2.37702
			2.91533			1.98625	2.59989
			1.72843			3.14174	4.61788
			3.76743			3.64875	4.24558
			5.23339			3.03102	3.15147
			2.57854			2.67642	3.14937
			1.55168			3.24339	2.77088
			1.4674			3.49081	2.11212
			3.98345			2.49072	3.89773
			1.82034			3.41781	4.32289
			2.05305			2.54812	2.88978
			3.1799			1.83726	2.17439
						3.29648	1.35038
						2.21332	1.6739
						3.2029	1.4862
						3.05005	2.04343
						3.39779	3.21341
						2.99784	4.1081
						1.92597	1.61174
						2.00748	2.58528
						2.42933
						2.81778
						2.32846
						2.67111
						2.4248
						2.37912

## Sheet: Figure 3c
Figure 3c
		no stress	6 Pa	9 Pa	12Pa	15Pa
		0.660092	1.87391	2.39325	2.77417	2.66419
		1.78616	1.806	1.69321	3.11363	2.70934
		0.729109	1.82881	2.23521	2.82012	2.79965
		1.07973	1.44498	1.85138	4.31026	2.84481
		0.243442	1.33209	1.89654	2.39114	2.07716
		1.81315	1.98685	2.57387	2.59434	1.87396
		1.75376	1.89658	1.9416	1.69123	3.65761
		1.22418	1.80623	2.05449	2.18794	2.30199
		0.541191	1.84297	2.68676	2.77497	4.15432
		0.77125	1.71291	1.97038	2.21052	3.45441
		0.806754	2.4184	2.12232	1.93959	3.00285
		0.942356	2.48356	2.00943	2.0299	2.30294
		1.8429	1.87454	2.05458	1.37514	2.43841
		0.733533	1.58045	1.64818	1.26225	1.69334
		1.04245	1.51272	2.09842	1.78154	1.71592
		0.434457	1.648	1.28694	2.79754	2.09974
		0.974763	1.73849	2.68057	2.54919	1.96427
		1.14919	2.00885	1.55787	2.48145	2.28036
		0.496064	1.87402	2.32552	1.8267	3.49867
		1.08835	1.49014	1.94169	2.41372	3.49957
		1.15549	0.44589	2.11745	2.32341	3.07059
		0.82611	1.08099	1.6256	1.30457	2.25778
		1.141	1.28729	1.08639	1.07855	2.09522
		0.722031	0.648471	2.42876	1.16539	1.67483
		0.83341	0.880359	1.18538	1.41865	2.07504
		1.64038	0.601722	1.49988	1.42005	2.14321
		1.39794	0.818558	0.744272	1.91787	4.12933
		1.49129	0.940655	1.09551	1.85826	1.74258
		0.653234	0.657768	1.92337	2.31397	2.02463
		0.954301	0.983332	1.20752	2.06763	3.24759
		1.58398	0.966686	1.38044	0.863546	2.41329
		0.362232	1.53237	1.41081	1.75838	2.1234
		0.337014	0.562498	1.44064	2.6305	3.60396
		0.578686	0.472275	0.601279	1.94155	3.24383
		1.00529	0.338845	1.26578	1.43609	1.77212
		0.984497	0.758173	1.142	1.22415	3.96862
		0.527697	1.17121	1.07391	1.25744	1.76769
		0.400391	0.451026	2.2592	2.20142	2.72255
		0.546832	0.481395	1.26038	1.83867	1.94942
		0.742714	0.530624	1.56416	1.2941	2.11455
		0.578797	0.484494	0.630852	1.54442	2.56239
		0.648478	0.572061	1.19999	1.1283	1.98625
		0.560326	0.802709	1.41178	1.89847	3.14174
		0.986045	0.555858	0.852291	1.14617	3.64875
		0.862831	0.952874	1.82358	2.12534	3.03102
		0.813943	0.648028	0.92277	1.32709	2.67642
		0.879422	1.39992	1.17449	1.38615	3.24339
		0.538758		1.25497	1.98776	3.49081
		1.32439		1.76435	1.39257	2.49072
		1.32184		0.906213	2.0694	3.41781
		1.17783			3.07838	2.54812
		1.579			1.78873	1.83726
		1.62203			1.44894	3.29648
		0.917802			1.03283	2.21332
		1.23004			1.82637	3.2029
		1.45236			1.88139	3.05005
		1.41718			1.63658	3.39779
		0.461113			1.08987	2.99784
		1.32925			2.53949	1.92597
		1.26311			2.47977	2.00748
		1.03515			1.73736	2.42933
		1.2109			2.61666	2.81778
		0.475381			2.3428	2.32846
		0.747359			1.93693	2.67111
		1.14598			2.49066	2.4248
		1.23258			1.642	2.37912
		1.54792			1.63704
		1.37648			3.87172
		0.962265
		1.03338
		1.27063

## Sheet: Figure 3d
Figure 3d
		0°	in-plane	45°	90°
		423.91	33.7034	143.3	98.4585
		276.386	110.184	241.901	173.926
		320.301	159.895	296.928	244.73
		402.675	72.5263	303.769	208.733
		419.86	85.9437	253.044	177.677
		574.95	143.239	458.4	292.125
		376.674	286.479	302.376	157.51
		728.375	163.702	304.471	154.556
		432.249	112.345	481.153	329.59
		454.607	67.4068	259.52	190.514
		152.236	53.0517	124.256	67.3319

[truncated: 35 more sheets: Figure 3e, Figure 3f, Figure 3g, Figure 4a, Figure 4b, Figure 4c, Figure 4d, Figure 4f, Figure S2a, Figure S2b, Figure S2c, Figure S2d, Figure S2e, Figure S2f, Figure S2g, Figure S4a, Figure S4b, Figure S4c, Figure S4d, Figure S6a …]
